# Supplementary material for: RNA is a critical element for the sizing and the composition of phase-separated RNA–protein condensates
Source: Nat Commun. 2019 Jul 19;10:3230. doi: 10.1038/s41467-019-11241-6 (PMC6642089; doi:10.1038/s41467-019-11241-6)
Supplement: Supplementary file 7 — Source Data [file 41467_2019_11241_MOESM7_ESM.xlsx]

## Sheet: Figure 4d
Figure 4d
171013
mCherry	nb cells	transfected	granules	%			PUM 1:5	nb cells	transfected	granules	%
1	12	5	1	20			1	24	15	7	46.6667
2	20	2	1	50			2	25	12	8	66.6667
3	16	8	3	37.5			3	18	8	7	87.5
4	24	18	5	27.7778			4	22	10	6	60
5	28	5	0	0			5	22	12	12	100
6	19	10	3	30			6	24	15	9	60
7	18	8	5	62.5			7	14	8	7	87.5
8	24	10	2	20			8	21	7	6	85.7143
9	14	9	5	55.5556			9	27	13	10	76.9231
10	15	5	2	40			10	27	12	10	83.3333
11	20	7	2	28.5714			11	31	11	8	72.7273
12	11	6	2	33.3333			12	23	11	11	100
13	15	6	4	66.6667			13	21	6	4	66.6667
14	18	7	0	0			14	27	8	3	37.5
15	20	5	2	40			15	20	10	5	50
16	20	8	3	37.5			16	23	11	10	90.9091
17	17	6	2	33.3333			17	23	8	5	62.5
18	21	9	3	33.3333			18	22	13	10	76.9231
19	29	4	1	25			19	25	5	4	80
20	26	10	1	10			20	19	5	5	100
TOTAL	387	148	47				TOTAL	458	200	147
%		38.2429	31.7568	32.5536			%		43.6681	73.5	74.5765
MOY	19.35	7.4	2.35				MOY	22.9	10	7.35
171017
mCherry	nb cells	transfected	granules	%			PUM 1:5	nb cells	transfected	granules	%
1	40	11	4	36.3636			1	37	8	2	25
2	29	7	3	42.8571			2	67	13	1	7.69231
3	35	15	4	26.6667			3	34	11	9	81.8182
4	29	10	2	20			4	37	22	17	77.2727
5	23	14	7	50			5	32	8	4	50
6	27	10	6	60			6	34	15	11	73.3333
7	55	20	1	5			7	29	10	9	90
8	27	10	4	40			8	35	10	2	20
9	36	15	3	20			9	41	5	3	60
10	31	16	5	31.25			10	45	15	8	53.3333
11	25	5	4	80			11	40	12	5	41.6667
12	26	11	4	36.3636			12	48	9	8	88.8889
13	26	13	3	23.0769			13	37	11	7	63.6364
14	50	21	1	4.7619			14	39	13	10	76.9231
15	26	10	4	40			15	34	9	7	77.7778
16	25	8	0	0			16	40	10	6	60
17	51	18	1	5.55556			17	32	10	6	60
18	63	14	2	14.2857			18	30	13	7	53.8462
19	35	6	1	16.6667			19	50	7	5	71.4286
20	46	8	1	12.5			20
TOTAL	705	242	60				TOTAL	741	211	127
%		34.3262	24.7934	28.2674			%		28.475	60.1896	59.6114
MOY	35.25	12.1	3				MOY	39	11.1053	6.68421
171117
mCherry	nb cells	transfected	granules	%			PUM 1:5	nb cells	transfected	granules	%
1	18	13	3	23.0769			1	19	13	10	76.9231
2	24	17	4	23.5294			2	18	11	9	81.8182
3	28	7	1	14.2857			3	21	9	8	88.8889
4	16	6	5	83.3333			4	22	8	4	50
5	26	12	1	8.33333			5	25	13	12	92.3077
6	22	8	5	62.5			6	24	18	16	88.8889
7	23	7	3	42.8571			7	28	13	10	76.9231
8	27	9	0	0			8	29	11	4	36.3636
9	31	10	4	40			9	26	7	3	42.8571
10	28	4	3	75			10	24	10	5	50
11	24	15	3	20			11	37	16	15	93.75
12	32	9	2	22.2222			12	31	16	14	87.5
13	32	10	3	30			13	31	18	13	72.2222
14	26	6	2	33.3333			14	27	15	11	73.3333
15	28	12	0	0			15	33	14	9	64.2857
16	28	9	3	33.3333			16	39	12	6	50
17	28	9	1	11.1111			17	24	11	3	27.2727
18	29	10	2	20			18	24	12	5	41.6667
19	27	8	4	50			19	28	14	11	78.5714
20	28	14	3	21.4286			20	30	15	8	53.3333
21	31	16	4	25			21	28	7	3	42.8571
TOTAL	556	211	56				TOTAL	568	263	179
%		37.9496	26.5403	30.7172			%		46.3028	68.0608	65.2268
MOY	26.4762	10.0476	2.66667				MOY	27.0476	12.5238	8.52381

## Sheet: Figure 5b
Figure 5b
	PUM 1-1 gr	PUM 1-5 gr	PUM 1-10 gr	mCh gr	PUM d7/8 gr
1	0.394	0.69616	7.9662	0.55658	1.2442
2	0.293	0.65518	10.889	0.38556	2.126
3	0.316	0.28474	0.81985	0.96699	3.292
4	0.301	1.1106	2.6771	1.3091	1.9702
5	0.397	0.2637	0.8562	1.2047	2.7734
6	0.255	0.47232	1.8888	0.40327	2.5087
7	0.243	0.32472	0.79427	2.7335	1.6987
8	0.233	0.41052	1.3109	2.894	2.051
9	0.245	0.323	2.4368	3.4811	2.2466
10	0.281	0.82208	1.5564	5.4191	2.012
11	0.273	0.61312	1.7072	6.6173	0.58938
12	0.253	1.7197	1.8795	0.93839	0.59172
13	0.253	1.2549	1.8032	1.8691	0.22788
14	0.255	1.1956	2.4176	1.5455	0.36452
15	0.414	1.1147	2.561	1.0259	0.52253
16	0.295	1.2554	2.4155	2.3924	0.77017
17	0.266	0.62982	1.3249	1.327	0.47385
18	0.668	2.2787	1.3941	1.2355	0.2637
19	0.559	1.1239	3.0165	0.45521	0.94782
20	0.432	1.0386	1.5815	0.74821	0.99068
21	0.327	1.0843	1.209	0.56872	0.96194
22	0.287	1.0151	1.4496	1.0135	1.0759
23	0.24	0.38709	1.1793	1.2973	1.1702
24	0.275	0.47526	1.2597	1.7738	1.7179
25	0.297	0.4454	1.4887	2.4434	0.92731
26	0.263	0.65758	1.0458	4.0215	1.6377
27	0.232	0.7865	1.0396	4.1384	0.9893
28	0.313	0.88545	1.0351	6.6857	0.69487
29	0.225	0.36839	0.34862	5.4042	0.48404
30	0.525	0.86861	0.99959	1.5395	1.2511
31	0.411	0.67892	0.66471	0.80714	2.1214
32	0.823	0.60929	0.62923	1.9848	1.1975
33	0.829	0.56467	0.40169	0.66859	0.95766
34	0.458	1.285	0.41187	0.66169	2.4082
35	0.392	0.52497	0.32275	1.9102	1.0042
36	0.364	1.1017	0.50451	1.2501	1.4895
37	1.115	0.62027	0.76192	4.0483	1.3955
38	0.57	1.2282	0.45964	3.358	2.2309
39	0.255	0.88783	0.53668	8.7484	1.7661
40	0.339	0.59288	0.31135	12.282	0.74024
41	0.403	0.62569	0.39471	1.5421	1.1492
42	0.3	1.8535	1.5005	1.2736	0.84682
43	0.326	1.0221	3.6556	1.2905	0.80897
44	0.336	0.6878	4.3145	1.5192	0.9599
45	0.272	0.59125	4.4445	1.8972	0.48691
46	0.29	0.67797	3.7045	1.5743	0.57301
47	0.258	0.69616	6.1072	0.88431	0.74402
48	0.255	0.65518	2.6744	3.1188	0.46307
49	0.246	0.28474	3.3468	2.0748	0.29976
50	0.259	1.1106	2.4399	1.4629	0.52252
51	0.263	0.2637	2.2644	0.34461	0.61098
52	0.47	0.47232	3.037	2.1777	0.52008
53	0.319	0.32472	6.4091	1.6425	0.51139
54	0.364	0.41052	6.417	2.3886	0.87241
55	0.373	0.323	2.1152	0.89257	0.46063
56	0.322	0.82208	1.5073	1.7709	0.29825
57	0.4	0.61312	2.117	1.0221	0.43835
58	0.287	0.42071	0.48961	0.94712	0.32472
59	0.272	0.39093	2.3535	0.88743	0.43878
60	0.272	0.64672	3.8883	0.72367	0.9435
61	0.246	0.33494	2.0535	0.89152	0.45964
62	0.374	0.39079	0.8156	0.56639	0.54432
63	0.369	0.2857	0.59879	0.54074	0.53985
64	0.337	0.442	1.768	0.47709	0.62339
65	0.316	0.31562	1.178	0.63393	0.65963
66	0.255	0.24226	0.61488	0.48179	4.6623
67	0.284	0.31997	1.6889	2.3379	4.3433
68	0.31	0.38625	1.3635	1.4731	3.931
69	0.291	0.23464	1.1187	1.1752	3.4583
70	0.296	0.49774	0.6245	1.2875	4.3379
71	0.4	0.3583	0.51753	1.7685	3.446
72	0.35	0.47088	0.39272	1.4386	4.2062
73	0.31	0.24226	0.53668	2.6637	4.7209
74	0.414	0.30106	1.9398	3.8814	6.8504
75		0.24013	0.57951	2.0495	3.8738
76		0.66946	0.94823	2.1444	3.4075
77		0.35956	1.1266	2.9537	4.3239
78		0.64397	0.73863	2.1431	2.9028
79		0.55854	3.3939	7.5872	1.5322
80		0.2925	6.0864	5.7266	2.561
81		0.39649	5.8537	4.1833	0.99935
82		0.53908	2.2141	6.6381	1.9384
83		0.65995	4.386	2.2218	2.3604
84		0.54473	3.0088	2.7976	2.6401
85		0.57613	1.401	2.252	3.1416
86		0.63292	2.275	5.1966	4.4803
87		0.62454	4.8411	2.3681	0.45544
88		0.55499	7.2684	20.505	0.77321
89		0.68123	12.831	15.923	1.1117
90		0.90779	4.2476	12.684	0.92652
91		0.36828	3.3274	10.125	0.46079
92		0.56149	3.1669	5.5625	0.74099
93		0.92529	0.65924	10.204	0.58667
94		0.26113	0.68186	6.2724	1.2509
95		0.72313	0.88546	12.159	0.48719
96		0.26502	0.68998	4.7887	0.32472
97		0.29556	0.80859	7.1231	0.45135
98		0.25755	1.045	7.5789	1.6387
99		0.32005	0.93058	5.1508	1.0083
100		0.30389	0.62058	2.5565	1.0492
101		0.49067	1.4633	5.3678	1.0073
102		0.3469	1.5097	2.691	0.86062
103		0.38709	2.2846	1.9722	1.2626
104		0.5903	1.7988	2.5317	0.69235
105		0.52568	2.0859	2.1826	0.73429
106		0.55058	1.0589	2.0827	1.3333
107		0.42036	1.8605	1.4779	0.45459
108		0.42864	3.5177	3.7737	1.2848
109		0.28516	2.682	1.4833	1.1637
110		0.25526	4.9837	0.53639	0.71978
111		0.31845	3.668	1.8443	0.60474
112		0.46302	0.98661	2.7212	0.59267
113		0.61568	0.56141	1.1853	0.39471
114		0.35886	1.0874	0.65067	0.57934
115		0.3022	0.78754	1.8903	0.54781
116		0.73355	0.71929	1.7296	0.59267
117		0.27965	0.78437	1.454	0.38625
118		0.61321	0.43071	0.67399	1.052
119		0.22803	0.79511	1.2976	4.3019
120		0.24708	0.50032	0.7001	3.3621
121		0.85705	1.2092	1.3436	2.2212
122		0.32019	0.59293	0.64453	1.4676
123		0.73931	0.79392	1.8329	2.1592
124		0.32132	0.71221	1.6646	1.3696
125		0.24021	1.1158	4.3378	1.728
126		0.56538	2.7356	4.4377	2.2106
127		0.53286	0.80795	2.171	1.644
128		0.78988	0.38709	1.8767	1.7561
129		0.94031	0.68229	2.3385	1.459
130		0.40015	0.47089	1.9137	1.8459
131		0.79412	0.30418	1.4916	2.0758
132		0.47409	0.62275	3.5868	1.0796
133		0.59763	0.7541	1.9442	0.95734
134		0.45964	1.038	2.9865	0.6895
135		0.61098	0.90249	2.4691	1.4693
136		1.0487	0.50013	1.069	0.61841
137		0.28516	0.52562	0.77537	0.67909
138		0.98872	0.45135	0.6846	1.8894
139		0.44616	0.37422	1.4436	2.2311
140		0.83432	0.24226	1.6539	2.4464
141		0.80317	0.31752	0.82633	2.0644
142		0.58959	0.30106	1.2423	2.4039
143		0.86572	1.0313	0.96075	2.3417
144		0.4641	0.911	1.4259	2.0303
145		0.76664	1.7555	1.0451	2.1281
146		0.52697	1.1881	1.22	2.0114
147		0.66013	1.5831	0.84979	2.5213
148		0.71315	1.3485	1.8437	1.0838
149		0.47232	3.8694	0.98974	2.1168
150		0.50539	5.2066	0.97553	2.1242
151		0.83826	3.5235	0.89972	1.6511
152		0.83826	2.8332	0.52391	1.7782
153		0.83826	4.1252	0.46771	1.1687
154		1.8056	2.1066	0.76003	1.2486
155		0.53209	0.95862	0.93659	0.94742
156		2.2144	1.482	1.0745	0.83427
157		1.1437	1.5433	0.68475	2.07
158		1.8533	0.51836	0.24226	0.56782
159		0.69869	1.52	0.82738	0.78997
160		1.0649	1.033	0.45459	1.3954
161		0.74017	1.0015	0.40067	1.5679
162		0.6407	1.3691	0.47802	0.79588
163		2.1334	0.91084	0.45964	1.6674
164		1.2658	0.90788	0.41611	1.9333
165		1.3767	1.2365	0.4078	0.86862
166		2.2569	0.84052	0.3583	1.2951
167		1.3	0.80252	0.5259	1.5095
168		1.0895	1.1138	0.47304	1.0047
169		1.2584	1.4107	0.3145	0.8399
170		1.025	0.80631	0.43761	1.1308
171		0.72975	0.74647	10.25	1.1612
172		0.79709	0.71344	5.0399	0.59499
173		0.99878	0.75119	11.162	1.1063
174		1.2154	0.49943	11.7	1.6126
175		0.65011	0.52603	8.1895	1.9457
176		0.81739	0.44405	8.9268	1.6179
177		0.60191	0.40475	7.6657	1.2865
178		0.58981	0.46314	3.5355	1.2901
179		0.90402	0.83298	4.4307	1.9377
180		0.67995	0.87736	6.9031	0.85058
181		1.0836	0.93356	3.3332	0.70655
182		0.91281	0.74664	5.2022	0.74519
183		1.1431	0.63812	4.538	0.58495
184		0.94422	1.0365	6.8479	0.66894
185		0.67421	0.6146	3.0418	0.68295
186		0.94368	0.60342	0.65027	0.9056
187		0.76358	1.0912	1.3587	0.67612
188		0.6631	0.59449	0.24226	0.88874
189		0.79008	1.1941	1.2185	1.6816
190		0.45964	2.166	0.82342	0.76229
191		0.97163	1.4923	0.37127	0.47512
192		0.67722	1.4764	0.92875	2.6208
193		0.2356	1.494	0.50438	2.2584
194		0.64583	1.2682	1.6289	5.9667
195		0.36076	2.1448	0.81683	2.7036
196		0.42655	2.8896	0.95001	2.2823
197		0.67308	2.0532	1.5125	2.5475
198		0.87882	2.1781	1.9822	2.9338
199		0.35274	1.4866	1.6836	3.9685
200		0.21619	1.0339	2.1403	3.8937
201		0.34444	0.61687	1.8032	2.1299
202		0.82272	1.2672	2.587	1.4527
203		0.70426	0.75627	2.3227	2.1478
204		0.67816	0.57922	2.186	1.4225
205		0.45964	0.57869	2.8776	3.013
206		0.84792	0.61149	4.2097	1.4842
207		0.47589	0.53286	3.642	1.4677
208		0.42428	1.3947	3.6985	1.2835
209		0.69174	0.88854	4.7584	1.7285
210		0.50532	1.1785	3.0902	1.4351
211		0.83937	0.72134	1.6551	1.292
212		0.89868	1.021	1.1753	1.8486
213		0.6036	1.0088	0.34936	2.6082
214		1.2684	0.65228	0.65772	2.972
215		0.32472	1.0804	1.299	2.52
216		0.47577	1.0033	1.7829	1.8181
217		0.93915	0.80328	0.75325	1.8563
218		0.45964	1.3359	0.8181	1.8948
219		0.67492	0.63922	0.73382	2.0925
220		0.77269	0.77748	1.5546	1.7579
221		0.36303	1.0465	0.44835	1.0159
222		0.37422	0.6318	0.45964	1.1543
223		0.54539	1.0198	0.55854	2.1414
224		0.60474	0.73214	1.8195	0.44777
225		0.57494	1.1571	4.9566	0.65297
226		0.92363	0.96634	3.9948	0.58747
227		0.7277	0.70047	2.0689	1.4205
228		0.53858	1.4861	4.7181	1.023
229		0.43123	1.3687	1.9139	0.9901
230		0.47577	0.72292	4.4632	0.61014
231		0.6786	0.88915	1.779	0.65015
232		0.65589	0.78173	1.7148	0.55826
233		0.52883	0.43681	7.73	0.94192
234		0.39242	0.61037	4.5693	0.45449
235		0.50283	0.52562	4.7886	0.78082
236		0.37768	0.60342	1.7803	0.93557
237		0.4592	0.22788	8.2116	1.0349
238		0.47577	0.33494	1.5749	1.0586
239		0.5023	0.60066	2.6979	1.2236
240		0.41803	0.86879	1.8729	0.46591
241		0.59165	0.42607	1.8326	1.2212
242		0.61099	0.24226	1.5778	0.55305
243		0.47635	0.73691	1.3629	0.98484
244		0.46267	0.58374	1.0225	1.4844
245		0.40221	0.47152	0.86484	0.98126
246		1.6431	0.3774	0.51634	1.3055
247		2.2612	0.95128	0.90849	0.5865
248		1.182	0.57869	0.53125	1.3601
249		1.2528	0.46767	1.078	0.52603
250		1.2802	0.97054	1.2359	0.62318
251		1.3937	0.54824	0.86063	0.85705
252		1.9704	0.24226	1.584	0.52998
253		1.3313	0.67757	1.3396	0.59439
254		1.6052	0.32411	1.0532	1.7848
255		0.94726	0.68028	1.6905	1.0235
256		1.7101	0.34323	1.7579	1.3365
257		1.6988	0.66448	0.87665	1.2925
258		1.2333	0.67418	0.88792	1.6709
259		1.2262	0.43859	0.58547	2.2753
260		1.6615	0.82422	0.69431	1.4647
261		1.5626	0.97401	0.69056	1.936
262		1.772	0.70304	1.4209	1.0127
263		0.82532	0.9211	1.1871	0.90843
264		1.0211	0.30654	1.696	1.7991
265		0.71565	0.44888	1.8785	2.6188
266		0.45562	0.37619	6.6095	1.5321
267		0.88828	0.57959	5.6285	1.4538
268		0.7766	0.31135	6.3519	1.7328
269		0.65223	0.37422	3.7677	1.9667
270		0.93971	0.54432	2.5236	2.2524
271		1.6485	0.58294	1.3424	2.2612
272		1.0355	0.5589	1.5071	1.1921
273		1.3443	0.52633	1.8185	1.0097
274		1.1712	0.46267	2.8764	0.74941
275		0.71322	0.60342	1.4561	0.79725
276		1.9358	0.66296	3.0652	1.193
277		1.8367	0.38625	2.2809	1.1799
278		1.07	0.24226	1.3709	0.5926
279		2.4385	0.32679	2.1623	0.69548
280		0.64739	0.60342	1.4382	3.931
281		2.8888	0.54581	2.5163	4.3716
282		1.8094	0.38777	3.2451	5.8405
283		0.54364	0.78337	3.0179	3.7082
284		1.0567	0.38709	1.5954	4.047
285		1.1588	0.47152	2.6382	2.7008
286		1.4828	0.37422	1.3293	3.9568
287		1.3925	0.36076	2.6849	3.5838
288		0.69303	3.2085	2.8424	1.6365
289		0.47992	4.7197	4.2101	2.0607
290		1.4836	2.9259	1.9608	2.0897
291		1.2841	5.2344	1.768	1.4285
292		1.054	1.605	1.3754	1.7344
293		1.1855	0.38958	0.97313	2.2741
294		0.5658	4.2529	1.5711	2.1937
295		0.865	4.9523	1.1777	0.79964
296		1.2927	0.94888	1.2283	1.2527
297		1.1992	1.1712	2.0316	1.3381
298		1.7741	0.88154	1.3889	1.1433
299		0.5926	3.2506	1.2077	0.68743
300		0.52529	0.77356	0.86885	2.3667
301		1.037	1.7793	0.81083	2.3841
302		0.54513	1.6226	1.6211	2.6497
303		0.54581	0.52565	1.2144	2.1381
304		0.68705	0.81224	1.1416	1.8236
305		2.3347	1.0358	1.767	1.6682
306		0.56988	1.214	1.2277	1.7031
307		0.4734	1.0225	1.9634	1.8833
308		0.39471	1.1055	1.1195	1.2502
309		0.69514	0.72824	1.3805	0.98931
310		0.73629	1.2439	2.4264	1.2291
311		1.3172	1.4685	3.6718	1.7721
312		0.97097	2.65	4.3011	1.3751
313		1.2438	3.404	10.143	1.285
314		0.9782	3.1011	1.9442	1.7788
315		1.3851	2.208	1.0276	1.1982
316		2.2019	3.508	0.97939	1.0943
317		0.39093	2.65	0.73165	1.8751
318		1.7861	3.404	0.89408	0.98546
319		1.2659	3.1011	0.95252	1.0155
320		1.349	2.208	1.3247	1.4175
321		1.4391	3.508	0.7982	1.734
322		1.7496	0.70837	1.0587	1.3771
323		2.9157	0.48362	0.40142	1.1753
324		2.3983	0.8908	1.4706	0.50704
325		1.8055	0.87375	0.97187	0.97525
326		1.8426	0.79802	1.0703	1.0729
327		1.0414	0.858	0.65453	0.563
328		2.312	1.5581	0.40475	0.31135
329		2.1404	0.38709	0.58343	1.1456
330		0.69655	2.3628	1.5135	1.3333
331		2.2465	2.2442		1.3424
332		0.78198	2.3534		1.0427
333		1.2636	2.5617		1.0757
334		0.97406	2.371		1.6365
335		1.388	1.7671		0.98452
336		0.66189	1.3786		0.66499
337		1.4165	1.4564		0.93893
338		1.1444	1.4516		0.99004
339		1.5139	1.5315		0.78895
340		1.0824	1.706		1.0172
341		0.59288	1.6495		0.89738
342		0.69069	1.3216		0.71947
343		0.76336	0.76536		0.65554
344		1.2963	0.66501		1.0341
345		1.1486	1.1918		0.64858
346		0.65776	1.7028		0.99459
347		0.92727	0.33494		0.93017
348		0.78475	0.93606		0.65069
349		1.0916	1.1002		0.87058
350		0.3772	1.0748		0.87544
351		0.52998	1.0067		0.73459
352		0.45453	0.6798		0.90847
353		0.68347	0.67077		0.70691
354		0.59529	0.63142		0.58217
355		0.74803	0.99867		0.90726
356		0.54439	2.2076		0.81261
357		0.52106	0.52562		0.90927
358		0.30654	0.51309		0.73217
359		0.63732	0.76591		0.97012
360		0.57998	0.80278		0.90793
361		3.5003	1.557		0.78266
362		2.325	1.4532		0.82195
363		2.0749	0.75377		0.3128
364		3.7129	0.32464		0.65148
365		3.3452	0.33494		0.3805
366		2.1696	0.67892		0.59847
367		0.90968	0.46771		0.58016
368		0.67753	0.47152		0.70854
369		0.74871	0.67612		0.42686
370		1.2222	0.58282		0.64942
371		0.89196	0.45964		0.52205
372		1.4682	0.69518		0.57902
373		1.4031	0.3203		0.40475
374		1.9657	0.32411		0.64307
375		1.1323	0.80536		0.6103
376		0.6708	1.9438		0.30106
377		1.2591	1.1857		0.31135
378		0.76379	1.2267		0.40829
379		0.66237	2.1718		0.3772
380		1.0919	0.47802		0.37791
381		0.67199	0.72994		0.35742
382		1.1631	1.1817		5.5817
383		1.1659	0.93816		4.7928
384		0.70618	0.92732		2.7976
385		1.2467	2.0298		4.5135
386		1.2487	1.2869		2.7397
387		1.7182	1.8462		2.8715
388		1.2501	1.4111		5.0778
389		1.551	2.8755		4.2416
390		0.57851	3.5183		1.4991
391		1.2838	2.5774		1.8727
392		0.61168	1.319		2.6518
393		0.4558	1.1051		2.6244
394		0.65722	0.77462		1.5985
395		0.3583	1.0957		2.5738
396		0.47535	0.61101		1.1036
397		0.59529	1.3617		1.148
398		0.80297	1.1695		2.1251
399		0.40676	1.6012		2.4101
400		0.71035	1.5655		0.46117
401		0.49215	1.2229		0.45459
402		0.68622	3.8621		0.46515
403		0.68937	3.0433		0.7245
404		0.75368	2.4787		0.53066
405		0.8207	5.7743		1.169
406		0.40221	3.9638		1.3037
407		0.46636	1.832		1.719
408		0.46696	0.89328		2.2423
409		0.97929	0.54017		2.62
410		0.5385	0.74526		2.7161
411		0.36437	0.79717		2.6279
412		1.2842	0.47152		2.7035
413		0.47445	0.62591		2.4113
414		0.43939	0.63298		0.90024
415		0.87574	1.662		0.59459
416		0.77688	1.579		0.57869
417		0.8571	0.58374		6.4445
418		0.92463	1.8272		4.1616
419		0.40221	0.8926		2.8422
420		0.46314	1.2805		3.9782
421		0.41055	0.78714		5.0279
422		0.32679	1.5954		1.3943
423		0.55854	2.0204		3.9057
424		0.33587	1.0036		2.75
425		0.37206	1.7924		1.6874
426		0.31135	0.50283		0.83536
427		0.39242	0.73829		1.2031
428		0.3583	1.0035		0.52045
429		0.53992	0.6734		0.83718
430		0.52883	0.76347		0.42428
431		0.53985	1.0683		0.52664
432		0.54432	0.60451		1.0139
433		0.58547	0.65729		1.3654
434		0.39502	1.0129		1.3355
435		0.52603	2.1422		1.4561
436		0.61148	0.72427		0.42058
437		0.67596	0.54432		0.87835
438		0.57902	0.67963		0.43835
439		0.60912	0.69056		1.0579
440		0.60342	0.39242		0.53668
441		0.9603	1.5449		0.5928
442		0.59527	1.483		0.52219
443		0.6078	0.63818		0.39242
444		0.45135	0.76591		0.54432
445		0.52562	0.75196		0.87612
446		0.51431	1.048		0.87469
447		0.53668	4.2819		0.47089
448		0.56792	1.562
449		0.75067	2.5264
450		0.5926	3.9424
451		1.1594	4.0234
452		1.2497	2.1546
453		0.79282	2.1892
454		0.94827	1.3705
455		0.9674	0.58856
456		0.74094	0.3772
457		0.57934	0.9051
458		1.1284	1.0396
459		0.66992	0.49303
460		0.88343	0.36891
461		0.48745	0.697
462		0.9245
463		0.77035
464		1.0142
465		0.60131
466		0.50102
467		0.70835
468		1.0845
469		0.73357
470		0.80906
471		0.55499
472		0.68632
473		0.75473
474		0.61898
475		0.74905
476		1.3326
477		0.66537
478		0.72428
479		0.48175
480		1.2207
481		0.57738
482		0.59054
483		0.86933
484		1.1006
485		0.5486
486		0.45459
487		0.36265
488		0.43524
489		0.28474
490		0.54428
491		0.25648
492		0.41102
493		0.42686
494		0.34909
495		0.48691
496		0.3774
497		0.49507
Number	74	497	461	330	447
Mean	0.351419	0.825487	1.44313	2.44146	1.498
SD	0.148312	0.516082	1.39308	2.59665	1.10732
CV	42.2037	62.5185	96.5315	106.356	73.92

## Sheet: Supp Fig 3b
Supplementary Figure 3b
anti- cMyc

## Sheet: Supp Fig 5a
Supplementary Figure 5a
anti- cMyc
anti- bActin

## Sheet: Supp Fig 6a
Supplementary Figure 6a
anti- cMyc
anti- mCherry
anti- bActin
